# Supplementary material for: Cultural Competence Interventions in European Healthcare: A Scoping Review
Source: Healthcare (Basel). 2024 May 17;12(10):1040. doi: 10.3390/healthcare12101040 (PMC11120989; doi:10.3390/healthcare12101040)
Supplement: Supplementary file 1 [file healthcare-12-01040-s001.zip]

Archive with 1 entries (1 files):
- healthcare-2950493-supplementary.pdf
